# Supplementary material for: ﻿Clarifying the phylogenetic placement of Eupoinae Maddison, 2015 (Araneae, Salticidae) with ultra-conserved element data
Source: Zookeys. 2024 Nov 12;1217:343–51. doi: 10.3897/zookeys.1217.134940 (PMC11576805; doi:10.3897/zookeys.1217.134940)
Supplement: Supplementary material 1 — Specimen information and summary of harvested UCE loci [file zookeys-1217-343_article-134940__-s001.xlsx]

## Sheet: Sheet1
Table S1. Specimen information and summary of harvested UCE loci.
Sample Code	Species name	Family	Subfamily	Clade	Tribe	Genus	Accession number	Source	Sex	Tissue for DNA extraction	Collecting data	Latitude - longitude	Number of UCEs	Total bp	Mean length	95 CI length	Min length	Max length	Median length	Number of contigs >1kb
JXZ715	Asemonea sichuanensis	Salticidae	Asemoneinae			Asemonea	SAMN43783569	this study	female	cephalothorax with 8 legs	CHINA: Guangdong Province, Dinghushan National Nature Reserve (HBUARA#2021-57)	23.1644°N, 112.5470°E	3165	3521287	1112.57	5.37853	233	4262	1139	2224
JXZ716	Asemonea sichuanensis	Salticidae	Asemoneinae			Asemonea	SAMN43783570	this study	male	cephalothorax except palps	CHINA: Guizhou Province, Wenbifeng Park (HBUARA#2021-73)	27.7198°N, 109.1741°E	2058	2081919	1011.62	9.53213	243	4309	937	881
JXZ718	Corusca aff. gracilis	Salticidae	Eupoinae			Corusca	SAMN43783571	this study	male	body except palps	CHINA: Jiangxi Province, Jiulianshan National Nature Reserve (HBUARA#2021-65)	24.5626°N, 114.4265°E	2621	3307235	1261.82	11.7368	255	10055	1216	1990
JXZ622	Eupoa aff. logunovi	Salticidae	Eupoinae			Eupoa	SAMN43783572	this study	female	body except epigynum	CHINA: Guizhou Province, Leigongshan (GZLS190801)	26.3650°N, 108.1944°E	2734	3505277	1282.11	17.5339	230	15015	1130.5	1841
JXZ717	Eupoa sp.	Salticidae	Eupoinae			Eupoa	SAMN43783573	this study	male	body except palps	CHINA: Yunnan Province, Hanlong Village (HBUARA#2021-307)	25.3062°N, 98.7985°E	2921	3933037	1346.47	12.8159	244	10494	1273	2377
JXZ719	Eupoa sp.	Salticidae	Eupoinae			Eupoa	SAMN43783574	this study	female	cephalothorax with 7 legs	CHINA: Guangdong Province, Dinghushan National Nature Reserve (HBUARA#2021-57)	23.1644°N, 112.5470°E	3048	3718398	1219.95	7.26248	230	8227	1216	2440
JXZ839	Sinoinsula curva	Salticidae	Eupoinae			Sinoinsula	SAMN43783575	this study	female	body except epigynum	CHINA: Hainan Province, Shuiman Township (HBUARA#2022-121)	18.8690°N, 109.6827°E	2902	4156183	1432.18	15.433	243	18129	1323	2542
JXZ841	Sinoinsula scutata	Salticidae	Eupoinae			Sinoinsula	SAMN43783576	this study	female	body except epigynum	CHINA: Hainan Province, Behind the Kapok Scenic Area (HBUARA#2022-126)	19.0788°N, 109.0845°E	2838	4018714	1416.04	14.792	274	24713	1325.5	2472
JXZ621	Sinoinsula sp.	Salticidae	Eupoinae			Sinoinsula	SAMN43783598	this study	subadult male	body except palp	CHINA: Hainan Province, Jianfengling National Park (HBUARA#2021-20)	18.7437°N, 108.8441°E	3327	3506473	1053.94	2.97313	500	1786	1153	2436
JXZ713	Jerzego sp.	Salticidae	Hisponinae			Jerzego	SAMN43783577	this study	female	8 legs	CHINA: Yunnan Province, Wild Elephant Valley (HBUARA#2021-329)	22.1734°N, 100.8594°E	3133	3450487	1101.34	6.77438	230	5436	1097	2071
IDWM.21032	Jerzego sp.	Salticidae	Hisponinae			Jerzego	SAMN43990199	this study	female	legs	INDIA: KARNATAKA: south of Mysuru	12.223 °N 76.627 °E	2922	4093487	1400.92	9.20817	231	11661	1338.5	2662
IDWM.22008	Lyssomanes pauper	Salticidae	Lyssomaninae			Lyssomanes	SAMN43782228	this study	female	legs	FRENCH GUIANA: Commune Régina, Les Nouragues Field Station	4.069067 °S 52.668944 °W	2490	2175376	873.645	10.1889	234	11808	802.5	433
d129	Lyssomanes viridis	Salticidae	Lyssomaninae			Lyssomanes	SAMN43782229	this study	female	legs	U.S.A.:MISSISSIPPI: Marshall Co., Wall Doxey State Park (WPM#04-014)	34.665 °N 89.466 °W	2301	1795886	780.481	6.11747	200	4835	763	290
JXZ590	Onomastus aff. subchenae	Salticidae	Onomastinae			Onomastus	SAMN43783578	this study	female	cephalothorax with 4 legs	CHINA: Guangdong Province, Dadongshan Natural Reserve (HBUARA#2021-51)	24.8344°N, 112.7932°E	2645	2864874	1083.13	9.24356	229	7790	1059	1575
JK19-05-12-0001	Onomastus complexipalpis	Salticidae	Onomastinae			Onomastus	SAMN43782230	this study	male	legs	MALAYSIA: JOHOR: Bekok, Hutan Lipur Sunghai Bantang	2.3481 °N 103.1567 °E	2846	4137632	1453.84	6.86578	497	4535	1416.5	2667
JXZ863	Onomastus nigrimaculatus	Salticidae	Onomastinae			Onomastus	SAMN43783579	this study	male	abdomen	CHINA: Yunnan Province, Jinghong City, Primitive Forest Park (HBUARA#2021-84)	22.0347°N, 100.8866°E	2765	3394207	1227.56	6.63683	219	2664	1270	2126
AS19.3694	Onomastus sp.	Salticidae	Onomastinae			Onomastus	SAMN43990206	this study	male	legs	INDIA: KARNATAKA: Kodagu: Yavakapadi, Honey Valley area, along stream (WPM#19-070)	12.220 to 12.221 °N 75.657 to 75.658 °E	2743	4072124	1484.55	5.86362	366	3756	1458	2679
AS19.3985	Onomastus sp.	Salticidae	Onomastinae			Onomastus	SAMN43990207	this study	male	legs	INDIA: KARNATAKA: Kodagu: Yavakapadi, Honey Valley area, savannah & forest (WPM#19-074)	12.2151 to 12.2157 °N 75.6592 to 75.6597 °E	2947	3991040	1354.27	6.61799	234	3406	1358	2629
JXZ720	Onomastus subchenae	Salticidae	Onomastinae			Onomastus	SAMN43783580	this study	male	cephalothorax except palps	CHINA: Yunnan Province, Xishuangbanna (HBUARA#2021-336)	21.9330°N - 21.9293°N, 101.2515°E - 101.2518°E	3071	3751669	1221.64	9.19021	229	13890	1205	2386
IDWM.22015	Cocalodes macellus	Salticidae	Spartaeinae		Cocalodini	Cocalodes	SAMN43782231	this study	female	legs	PAPUA NEW GUINEA: Southern Highlands Province: Putuwé, junction of Lagaip & Uruwabwa Rivers	5.231 °S 142.532 °E	2678	2445181	913.062	8.22694	238	7943	890	756
IDWM.21043	Galianora bryicola	Salticidae	Spartaeinae		Lapsiini	Galianora	SAMN43782232	this study	male	legs	ECUADOR: Orellana: Río Bigal Reserve (WPM#10-046)	0.5333 °S 77.4278 °W	2924	5129108	1754.14	12.8798	265	18058	1710.5	2802
ECU10-2632	Galianora sacha	Salticidae	Spartaeinae		Lapsiini	Galianora	SAMN43782233	this study	female	legs	ECUADOR: ORELLANA: Río Bigal Reserve, Mirador Trail (WPM#10-044)	0.5287 °S 77.4217 °W	2889	5329836	1844.87	13.9563	480	14883	1739	2853
IDWM.21042	Lapsias canandea	Salticidae	Spartaeinae		Lapsiini	Lapsias	SAMN43782234	this study	male	legs	ECUADOR: ESMERALDAS: Reserva Canandé, Macaw Trail	0.5184 to 0.5187 °S 79.1939 to 79.1942 °W	2874	5197713	1808.53	9.94999	343	13139	1742.5	2824
IDWM.21041	Thrandina cosanga	Salticidae	Spartaeinae		Lapsiini	Thrandina	SAMN43782235	this study	male	legs	ECUADOR: NAPO: Vinillos, near Cosanga (WPM#10-036)	0.6025 °S 77.8508 °W	2909	5264297	1809.66	9.70332	320	7902	1757	2846
JXZ624	Brettus sp.	Salticidae	Spartaeinae		Spartaeini	Brettus	SAMN43076337	Yu et al. 2024					3082	3777034	1225.51	9.50359	238	10442	1178	2379
JXZ817	Brettus sp.	Salticidae	Spartaeinae		Spartaeini	Brettus	SAMN43783581	this study	juvenile	cephalothorax with 8 legs	CHINA: Yunnan Province, Xishuangbanna Tropical Botanical Garden (HBUARA#2021-326)	21.9592°N, 101.2541°E	3243	3676625	1133.71	5.61494	229	8087	1154	2340
AS19.6149	Brettus sp.	Salticidae	Spartaeinae		Spartaeini	Brettus	SAMN43990190	this study	male	legs	INDIA: KARNATAKA: south of Mysuru, farm (WPM#19-107)	12.223 °N 76.627 °E	2915	3680222	1262.51	8.23831	237	9415	1234	2441
JXZ623	Calxattus serratus	Salticidae	Spartaeinae		Spartaeini	Calxattus	SAMN43783582	this study	juvenile	cephalothorax with 8 legs	CHINA: Yunnan Province, Wuliangshan (HBUARA#2021-314)	24.7597°N, 100.5180°E	3088	4277958	1385.35	10.5617	318	10044	1300	2697
JXZ865	Cocalus sp.	Salticidae	Spartaeinae		Spartaeini	Cocalus	SAMN43783583	this study	juvenile	cephalothorax with legs	CHINA: Hainan, Chenlong Gully Nature Reserve (HBUARA#2022-132)	18.7063°N, 108.7878°E	3098	4366981	1409.61	9.01533	302	12543	1350	2821
JXZ721	Cyrba ocellata	Salticidae	Spartaeinae		Spartaeini	Cyrba	SAMN43783584	this study	male	cephalothorax except palps	CHINA: Yunnan Province, Shunli Town (HBUARA#2021-300)	25.4801°N, 99.9242°E	2965	4411144	1487.74	13.4842	240	16207	1403	2647
AS19.6303	Cyrba sp.	Salticidae	Spartaeinae		Spartaeini	Cyrba	SAMN43990193	this study	male	legs	INDIA: KARNATAKA: south of Mysuru, woodland (WPM#19-105)	12.216 °N 76.625 °E	2726	3934173	1443.2	7.0765	370	10158	1408	2602
JXZ785	Gelotia liuae	Salticidae	Spartaeinae		Spartaeini	Gelotia	SAMN43783585	this study	female	cephalothorax except legs	CHINA: Yunnan Province, Xishuangbanna Tropical Botanical Garden (HBUARA#2021-330)	21.9534°N, 101.2675°E	3141	3483256	1108.96	8.00659	230	7876	1105	2083
JXZ722	Gelotia syringopalpis	Salticidae	Spartaeinae		Spartaeini	Gelotia	SAMN43783586	this study	male	cephalothorax except palps	CHINA: Yunnan Province, Xishuangbanna Tropical Botanical Garden (HBUARA#2021-334)	21.9291°N, 101.2517°E	3149	3038097	964.782	6.12356	228	5560	970	1424
DDKM21.110	Holcolaetis zuluensis	Salticidae	Spartaeinae		Spartaeini	Holcolaetis	SAMN43782236	this study	female	legs	R.S.A.: KwaZulu-Natal Province: Ndumo Game Reserve: Nyamiti Pan	26.0148 °S 32.0049 °W	2188	1558921	712.487	4.17579	240	3174	707	86
JXZ847	cf. Mintonia sp.	Salticidae	Spartaeinae		Spartaeini	Mintonia	SAMN43783587	this study	male	8 legs	CHINA: Jiangxi Province, Xiangshan Zhen Resort (HBUARA#2022-205)	24.9225°N - 24.9522°N, 115.8372°E - 115.8350°E	2974	3883413	1305.79	14.3571	239	10309	1152	2230
JXZ857	Mintonia tauricornis	Salticidae	Spartaeinae		Spartaeini	Mintonia	SAMN43783588	this study	male	abdomen	MALAYSIA: Sarawak, Lambir Hills National Park (WPM#12-127)	4.1982°N - 4.2018°N, 114.0434°E - 114.0453°E	2874	3646495	1268.79	13.799	476	11034	1125	2103
JXZ723	Neobrettus tibialis	Salticidae	Spartaeinae		Spartaeini	Neobrettus	SAMN43783589	this study	female	cephalothorax with 8 legs	CHINA: Yunnan Province, Xishuangbanna Tropical Botanical Garden (HBUARA#2021-333)	21.9500°N, 101.2741°E	3032	3386646	1116.97	7.7631	228	8458	1100	2033
JXZ815	Phaeacius cf. malayensis	Salticidae	Spartaeinae		Spartaeini	Phaeacius	SAMN43783590	this study	male	7 legs	CHINA: Yunnan Province, Wild Elephant Valley (HBUARA#2021-331)	22.1734°N,100.8594°E	2632	2380055	904.276	11.4484	229	8644	842	770
DDKM21.133	Phaeacius sp.	Salticidae	Spartaeinae		Spartaeini	Phaeacius	SAMN43990208	this study	female	legs	INDIA: KARNATAKA: Mysuru: UoM Campus	12.3119 °N, 76.6213 °E	2198	1881403	855.961	7.28534	217	6816	821	314
JXZ724	Portia cf. fimbriata	Salticidae	Spartaeinae		Spartaeini	Portia	SAMN43783591	this study	female	cephalothorax except legs	CHINA: Yunnan Province, Xishuangbanna Tropical Botanical Garden (HBUARA#2021-330)	21.9534°N, 101.2675°E	2968	3188825	1074.4	10.281	255	10234	1025	1646
AS19.4060	Portia cf. fimbriata	Salticidae	Spartaeinae		Spartaeini	Portia	SAMN43990210	this study	male	legs	INDIA: KARNATAKA: Kodagu: Yavakapadi, Honey Valley area, savannah & forest (WPM#19-074)	12.2151 to 12.2157 °N 75.6592 to 75.6597 °E	2931	4642175	1583.82	12.4827	242	13518	1507	2765
JXZ758	Portia quei	Salticidae	Spartaeinae		Spartaeini	Portia	SAMN43783592	this study	female	cephalothorax except legs	CHINA: Guizhou Province, Yaoshang Gaolao Cultural Village (HBUARA#2021-74)	27.3350°N, 108.1518°E	3072	3042831	990.505	4.83928	229	1769	1033	1723
JXZ415	Portia wui	Salticidae	Spartaeinae		Spartaeini	Portia	SRR22908235	Zhang et al. 2023					3589	3979216	1108.73	2.00089	517	1285	1160	3102
JXZ573	Portia wui	Salticidae	Spartaeinae		Spartaeini	Portia	SRR27541597	Lin et al. 2024					3124	4803986	1537.77	8.27774	252	7023	1499	2909
JXZ572	Sparbambus gombakensis	Salticidae	Spartaeinae		Spartaeini	Sparbambus	SAMN43783593	this study	juvenile	cephalothorax with 8 legs	CHINA: Yunnan Province, Xishuangbanna Tropical Botanical Garden (HBUARA#2021-336)	21.9327°-21.9295°N,101.2515°-101.2518°E	3044	3841976	1262.15	9.1167	448	11201	1226	2601
JXZ588	Spartaeus jaegeri	Salticidae	Spartaeinae		Spartaeini	Spartaeus	SRR22796423	Zhang et al. 2023					3004	4791264	1594.96	8.999	313	9865	1510.5	2896
JXZ725	Spartaeus jaegeri	Salticidae	Spartaeinae		Spartaeini	Spartaeus	SAMN43783594	this study	female	cephalothorax except legs	CHINA: Yunnan Province, Xishuangbanna Tropical Botanical Garden (HBUARA#2021-322)	21.9107°N, 101.2834°E	1975	1988105	1006.64	8.43715	210	5969	961	866
JXZ752	Spartaeus platnicki	Salticidae	Spartaeinae		Spartaeini	Spartaeus	SAMN43783595	this study	male	cephalothorax except legs and palps	CHINA: Guizhou Province, Wangjiapo Village to Bajiaoping Village (HBUARA#2021-148)	27.3018°N - 27.3103°N, 108.1362°E - 108.1391°E	3021	3131196	1036.48	5.0372	211	2266	1077	1860
JXZ864	Spartaeus sp.	Salticidae	Spartaeinae		Spartaeini	Spartaeus	SAMN43783596	this study	male	abdomen	CHINA: Yunnan Province, Hanji Chong (HBUARA#2022-80)	23.6546°N, 101.9993°E	3138	4575467	1458.08	8.82388	267	7339	1391	2881
JXZ872	Yaginumanis sp.	Salticidae	Spartaeinae		Spartaeini	Yaginumanis	SAMN43783597	this study	juvenile	body	CHINA: Hunan, Mangshan National Forest Park, General's Stockade (HBUARA#2021-71)	24.9792°N,112.8829°E	3161	4599828	1455.18	10.8577	252	17438	1378	2856
NA14-0951	Hypaeus benignus	Salticidae	Salticinae	Amycoida	Amycini	Hypaeus	SAMN43782237	this study	male	legs	MÉXICO: VERACRUZ: Estación de Biología Los Tuxtlas (WPM#14-056)	18.585 °N 95.075 °W	2833	1847935	652.289	5.94618	229	8574	635	96
d510	Colonus sylvanus	Salticidae	Salticinae	Amycoida	Gophoini	Colonus	SAMN43782238	this study	female	legs	U.S.A.:MISSISSIPPI: Holmes Co., Holmes County State Park (WPM#04-018)	33.031 °N 89.928 °W	2310	1268370	549.078	5.50431	223	7275	526	55
JXZ416	Attulus fasciger	Salticidae	Salticinae	Amycoida	Sitticini	Attulus	SRR22908231	Zhang et al. 2023					3573	3724191	1042.31	2.81465	502	1282	1147	2445
JXZ421	Attulus sinensis	Salticidae	Salticinae	Amycoida	Sitticini	Attulus	SRR22908230	Zhang et al. 2023					3244	3161626	974.607	3.56948	500	1554	1045	1771
DDKM21.071	Myrmaplata plataleoides	Salticidae	Salticinae	Astioida	Myrmarachnini	Myrmaplata	SAMN43990204	this study	male	legs	INDIA: KARNATAKA: Mysuru: Srirampura	12.2666 °N 76.6242 °E	2631	4074562	1548.67	9.57549	268	8144	1521	2428
IDWM.21036	Ballus chalybelus	Salticidae	Salticinae	Marpissoida	Ballini	Ballus	SAMN43782239	this study	female	legs	POLAND: Janów Podlaski	52.2075 °N 23.2273°E	2654	3664574	1380.77	11.9583	295	10281	1276	2317
IDWM.21015	Phidippus johnsoni	Salticidae	Salticinae	Marpissoida	Dendryphantini	Phidippus	SAMN43782240	this study	male	legs	CANADA: BRITISH COLUMBIA: Mayne Island, Henderson Hill Park (WPM#19-024)	48.827 °N, 123.265 °W	2872	4929244	1716.31	16.3706	245	12862	1582.5	2698
KM023	Aelurillus m-nigrum	Salticidae	Salticinae	Salticoida: Saltafresia	Aelurillini	Aelurillus	SAMN43782241	this study	female	legs	RUSSIA: Altai Republic: few km NE of Kuray	50.250 °N 87.952 °E	1072	955054	890.909	11.0958	231	3095	919	431
d211	Freya decorata	Salticidae	Salticinae	Salticoida: Saltafresia	Aelurillini	Freya	SAMN43782242	this study	male	legs	ECUADOR: NAPO: Estación Biológica Jatun Sacha (WPM#04-055)	1.067 °S 77.617 °W	2796	3430312	1226.86	18.578	217	17427	1045.5	1497
JXZ424	Synagelides agoriformis	Salticidae	Salticinae	Salticoida: Saltafresia	Agoriini	Synagelides	SRR22908234	Zhang et al. 2023					3557	3969336	1115.92	1.87302	528	1638	1159	3130
AS19.6089	Chrysilla volupe	Salticidae	Salticinae	Salticoida: Saltafresia	Chrysillini	Chrysilla	SRR28802507	Marathe et al. 2024b		legs			2895	3387353	1170.07	5.80606	229	4049	1199	2212
AS19.0811	Ogdenia mutilla	Salticidae	Salticinae	Salticoida: Saltafresia	Chrysillini	Ogdenia	SAMN43782243	this study	female	legs	SINGAPORE: Bukit Timah Nature Reserve, south Jungle Falls Path (WPM#19-039)	1.3551 °N 103.7739 °E	3012	2329846	773.521	3.62217	203	1545	786.5	353
JXZ418	Corythalia opima	Salticidae	Salticinae	Salticoida: Saltafresia	Euophryini	Corythalia	SRR22908229	Zhang et al. 2023					3090	3021424	977.807	3.69557	500	1299	1071	1723
JXZ591	Thiania bhamoensis	Salticidae	Salticinae	Salticoida: Saltafresia	Euophryini	Thiania	SRR22796419	Zhang et al. 2023					2371	1982259	836.043	5.2593	202	4541	844	473
AS19.6244	Madhyattus sp.	Salticidae	Salticinae	Salticoida: Saltafresia	Hasariini	Madhyattus	SAMN43990203	this study	female	legs	INDIA: KARNATAKA: south of Mysuru, woodland (WPM#19-105)	12.216 °N 76.625 °E	2764	4511304	1632.16	11.8476	274	10415	1550.5	2641
NZ19.9864	Bianor maculatus	Salticidae	Salticinae	Salticoida: Saltafresia	Plexippini	Bianor	SRR27728369	Marathe et al. 2024a		legs			2827	4442213	1571.35	9.97408	392	9304	1500	2679
IDWM.21016	Evarcha proszynskii	Salticidae	Salticinae	Salticoida: Saltafresia	Plexippini	Evarcha	SAMN43782244	this study	male	legs	CANADA: BRITISH COLUMBIA: Mayne Island, Henderson Hill Park (WPM#19-024)	48.827 °N, 123.265 °W	2851	4127382	1447.7	7.55204	232	6248	1436	2646
IDWM.21014	Salticus scenicus	Salticidae	Salticinae	Salticoida: Saltafresia	Salticini	Salticus	SAMN43782245	this study	male	legs	CANADA: BRITISH COLUMBIA: Mayne Island, Henderson Hill Park (WPM#19-024)	48.827 °N, 123.265 °W	2753	4814833	1748.94	11.871	272	8899	1659	2649
ZYL082	Cheiracanthium insigne	Cheiracanthiidae				Cheiracanthium	SRR22908239	Zhang et al. 2023					2737	3868872	1413.54	9.02033	239	7887	1341	2459
YHD021	Thanatus sp.	Philodromidae				Thanatus	SRR22796420	Zhang et al. 2023					2737	3868872	1413.54	9.02033	239	7887	1341	2459
